# Supplementary material for: Large- and small-scale population structure of Xanthomonas oryzae pv. oryzicola, a bacterial pathogen of rice
Source: Appl Environ Microbiol. 2025 Sep 8;91(10):e01121-25. doi: 10.1128/aem.01121-25 (PMC12542787; doi:10.1128/aem.01121-25)
Supplement: Supplemental tables — Tables S1 to S4. [file aem.01121-25-s0006.xlsx]

## Sheet: Table S1
Strain ID	CIX number	Continent	Country	Region	Locality/Municipality	Host species	Sampling date	MLVA Haplotype	CC	clade	subclade
BAI10	CIX2686	Africa	Burkina Faso	Centre Est	Itenga	O. sativa	2009	9	NA
BAI101	CIX3289	Africa	Burkina Faso	Hauts-Bassins	Vallee du Kou	O. sativa	2012	154	NA
BAI102	CIX3290	Africa	Burkina Faso	Hauts-Bassins	Vallee du Kou	weeds	2012	154	NA
BAI11	CIX2687	Africa	Burkina Faso	Centre Est	Itenga	wild rice	2009	99	18	WA	SC2
BAI113	CIX3297	Africa	Burkina Faso	Cascades	Karfiguela	O. sativa	2012	92	NA
BAI114	CIX3298	Africa	Burkina Faso	Cascades	Karfiguela	O. sativa	2012	92	NA
BAI115	CIX3299	Africa	Burkina Faso	Cascades	Karfiguela	O. glaberrima	2012	139	7
BAI116	CIX3300	Africa	Burkina Faso	Cascades	Karfiguela	O. glaberrima	2012	139	7
BAI119*	CIX2258	Africa	Burkina Faso	Cascades	Karfiguela	O. sativa	2014	13	22	WA	SC1
BAI12*	CIX2688	Africa	Burkina Faso	Centre Est	Itenga	O. sativa	2009	12	NA	WA	SC1
BAI120	CIX2259	Africa	Burkina Faso	Hauts-Bassins	Karangasso-Sambla	O. sativa	2014	95	9
BAI13	CIX2689	Africa	Burkina Faso	Centre Est	Itenga	weeds	2009	12	NA
BAI14	CIX2690	Africa	Burkina Faso	Centre Est	Itenga	O. sativa	2009	12	NA
BAI15*	CIX2691	Africa	Burkina Faso	Centre Est	Itenga	O. sativa	2009	147	6	WA	SC1
BAI16	CIX2692	Africa	Burkina Faso	Centre Est	Itenga	O. sativa	2009	12	NA
BAI17	CIX2693	Africa	Burkina Faso	Centre Est	Itenga	Pennisetum	2009	12	NA
BAI18	CIX2694	Africa	Burkina Faso	Centre Est	Koulwooko	O. sativa	2009	102	NA
BAI19	CIX2695	Africa	Burkina Faso	Cascades	Karfiguela	O. sativa	2009	51	22
BAI20	CIX2696	Africa	Burkina Faso	Cascades	Karfiguela	weeds	2009	141	7	WA	SC1
BAI21	CIX2697	Africa	Burkina Faso	Cascades	Karfiguela	wild rice	2009	102	NA	WA	SC2
BAI22	CIX2698	Africa	Burkina Faso	Cascades	Karfiguela	O. longistaminata	2009	99	18
BAI35	CIX3232	Africa	Burkina Faso	Centre	Nabadougou	O. longistaminata	2010	23	NA
BAI36	CIX3233	Africa	Burkina Faso	Boucle du Mouhoun	Niassan	O. sativa	2010	64	NA
BAI37	CIX3234	Africa	Burkina Faso	Centre Est	Bagre	O. nerica	2010	64	NA
BAI375*	CIX4009	Africa	Burkina Faso	Cascades	Karfiguela	O. sativa	2017	175	NA	WA	SC1
BAI39	CIX3236	Africa	Burkina Faso	Cascades	Karfiguela	O. sativa	2010	64	NA
BAI41	CIX3238	Africa	Burkina Faso	Centre	Nabadougou	O. longistaminata	2010	149	6
BAI42	CIX3239	Africa	Burkina Faso	Centre Est	Bagre	O. sativa	2010	136	NA
BAI43	CIX3240	Africa	Burkina Faso	Hauts-Bassins	Niena-Donkele	O. sativa	2010	110	9
BAI44	CIX3241	Africa	Burkina Faso	Hauts-Bassins	Niena-Donkele	O. sativa	2010	110	9
BAI49	CIX3246	Africa	Burkina Faso	Boucle du Mouhoun	Niassan	O. longistaminata	2011	139	7
BAI5	CIX2681	Africa	Burkina Faso	Hauts-Bassins	Vallee du Kou	O. sativa	2009	128	24	WA	SC1
BAI6*	CIX2682	Africa	Burkina Faso	Hauts-Bassins	Vallee du Kou	O. sativa	2009	72	NA	WA	SC2
BAI60	CIX3257	Africa	Burkina Faso	Boucle du Mouhoun	Niassan	O. sativa	2011	181	23
BAI61	CIX3258	Africa	Burkina Faso	Boucle du Mouhoun	Niassan	O. sativa	2011	109	9
BAI62	CIX3259	Africa	Burkina Faso	Boucle du Mouhoun	Niassan	Brachiaria lata	2011	110	9
BAI63	CIX3260	Africa	Burkina Faso	Boucle du Mouhoun	Niassan	Brachiaria lata	2011	110	9
BAI64	CIX3261	Africa	Burkina Faso	Boucle du Mouhoun	Niassan	O. sativa	2011	110	9
BAI65	CIX3262	Africa	Burkina Faso	Boucle du Mouhoun	Niassan	Paspalum vaginatum	2011	110	9
BAI66	CIX3263	Africa	Burkina Faso	Boucle du Mouhoun	Niassan	Paspalum vaginatum	2011	110	9
BAI67	CIX3264	Africa	Burkina Faso	Boucle du Mouhoun	Niassan	Paspalum vaginatum	2011	110	9
BAI68	CIX3265	Africa	Burkina Faso	Boucle du Mouhoun	Niassan	O. longistaminata	2011	180	23
BAI69	CIX3266	Africa	Burkina Faso	Cascades	Karfiguela	O. longistaminata	2011	164	NA
BAI70	CIX3267	Africa	Burkina Faso	Cascades	Karfiguela	O. longistaminata	2011	139	7
BAI71	CIX3268	Africa	Burkina Faso	Cascades	Karfiguela	O. sativa	2011	138	7
BAI72	CIX3269	Africa	Burkina Faso	Cascades	Karfiguela	O. sativa	2011	139	7
BAI73	CIX3270	Africa	Burkina Faso	Cascades	Karfiguela	O. sativa	2011	139	7
BAI74	CIX3271	Africa	Burkina Faso	Cascades	Karfiguela	O. sativa	2011	139	7
BAI75	CIX3272	Africa	Burkina Faso	Cascades	Karfiguela	O. sativa	2011	139	7
BAI76	CIX3273	Africa	Burkina Faso	Cascades	Karfiguela	O. sativa	2011	100	NA
BAI77	CIX3274	Africa	Burkina Faso	Cascades	Karfiguela	O. sativa	2011	139	7
BAI78	CIX3275	Africa	Burkina Faso	Cascades	Karfiguela	O. sativa	2011	140	7
BAI79	CIX3276	Africa	Burkina Faso	Cascades	Karfiguela	O. sativa	2011	140	7
BAI8	CIX2684	Africa	Burkina Faso	Centre Est	Itenga	O. sativa	2009	9	NA
BAI81	CIX3277	Africa	Burkina Faso	Cascades	Karfiguela	O. sativa	2011	168	NA
BAI82	CIX3278	Africa	Burkina Faso	Cascades	Karfiguela	O. sativa	2011	164	NA
BAI83	CIX3279	Africa	Burkina Faso	Cascades	Karfiguela	O. sativa	2011	164	NA
BAI84	CIX3280	Africa	Burkina Faso	Cascades	Karfiguela	O. sativa	2011	164	NA
BAI85	CIX3281	Africa	Burkina Faso	Cascades	Karfiguela	O. sativa	2011	164	NA
BAI9	CIX2685	Africa	Burkina Faso	Centre Est	Itenga	O. sativa	2009	99	18
BAI90	CIX3283	Africa	Burkina Faso	Boucle du Mouhoun	Niassan	O. sativa	2012	154	NA
BAI91	CIX3284	Africa	Burkina Faso	Boucle du Mouhoun	Niassan	O. sativa	2012	124	16
BAI93	CIX3285	Africa	Burkina Faso	Boucle du Mouhoun	Niassan	O. sativa	2012	154	NA
BAI95	CIX3286	Africa	Burkina Faso	Hauts-Bassins	Vallee du Kou	O. sativa	2012	154	NA
BAI99	CIX3288	Africa	Burkina Faso	Hauts-Bassins	Vallee du Kou	O. sativa	2012	154	NA
Debe3aT5		Africa	Burkina Faso	Boucle du Mouhoun	Sourou	O. sativa	2018	169	6
Debe3b		Africa	Burkina Faso	Boucle du Mouhoun	Sourou	O. sativa	2018	120	NA
Di5		Africa	Burkina Faso	Boucle du Mouhoun	Di	O. sativa	2018	156	24
Di6		Africa	Burkina Faso	Boucle du Mouhoun	Di	O. sativa	2018	155	NA
Di8		Africa	Burkina Faso	Boucle du Mouhoun	Di	O. sativa	2018	155	NA
Div8a		Africa	Burkina Faso	Boucle du Mouhoun	Di	O. sativa	2018	146	6
Div8b		Africa	Burkina Faso	Boucle du Mouhoun	Di	O. sativa	2018	62	NA
Gorgo2.1		Africa	Burkina Faso	Centre Est	Gorgo	O. sativa	2018	86	NA
Magledo2018		Africa	Burkina Faso	Plateau Central	Mogtedo	NA	2018	101	18
MMH10a		Africa	Burkina Faso	Hauts-Bassins	Banzon	O. sativa	2017	78	19
MMH10b		Africa	Burkina Faso	Hauts-Bassins	Banzon	O. sativa	2017	78	19
MMH13b		Africa	Burkina Faso	Hauts-Bassins	Senzon	O. sativa	2018	19	NA
MMH14b		Africa	Burkina Faso	Hauts-Bassins	Senzon	O. sativa	2018	79	19
MMH15a		Africa	Burkina Faso	Hauts-Bassins	Senzon	O. sativa	2018	118	NA
MMH15b		Africa	Burkina Faso	Hauts-Bassins	Senzon	O. sativa	2018	118	NA
MMH16a		Africa	Burkina Faso	Hauts-Bassins	Senzon	O. sativa	2018	118	NA
MMH16b		Africa	Burkina Faso	Hauts-Bassins	Senzon	O. sativa	2018	118	NA
MMH17a		Africa	Burkina Faso	Hauts-Bassins	Senzon	O. sativa	2018	165	NA
MMH1a		Africa	Burkina Faso	Cascades	Karfiguela	O. sativa	2018	124	16
MMH1b		Africa	Burkina Faso	Cascades	Karfiguela	O. sativa	2018	124	16
MMH2a		Africa	Burkina Faso	Sud Ouest	Badala	O. sativa	2018	98	NA
MMH2b		Africa	Burkina Faso	Sud Ouest	Badala	O. sativa	2018	98	NA
MMH3a		Africa	Burkina Faso	Cascades	Karfiguela	O. sativa	2018	28	NA
MMH3b		Africa	Burkina Faso	Cascades	Karfiguela	O. sativa	2018	127	NA
MMH5a		Africa	Burkina Faso	Hauts-Bassins	Bama	O. sativa	2018	127	NA
MMH6a		Africa	Burkina Faso	Sud Ouest	Badala	wild rice	2018	75	NA
MMH6b		Africa	Burkina Faso	Sud Ouest	Badala	wild rice	2018	75	NA
MMH9b		Africa	Burkina Faso	Hauts-Bassins	Bama	O. sativa	2018	110	9
V10-2		Africa	Burkina Faso	Boucle du Mouhoun	Di	O. sativa	2019	84	NA
V10-3		Africa	Burkina Faso	Boucle du Mouhoun	Di	O. sativa	2019	62	NA
V10-4		Africa	Burkina Faso	Boucle du Mouhoun	Di	O. sativa	2019	169	6
V10-5		Africa	Burkina Faso	Boucle du Mouhoun	Di	O. sativa	2019	39	NA
V10-6		Africa	Burkina Faso	Boucle du Mouhoun	Di	O. sativa	2019	62	NA
V11-1		Africa	Burkina Faso	Boucle du Mouhoun	Di	O. sativa	2019	39	NA
V13-1		Africa	Burkina Faso	Boucle du Mouhoun	Di	O. sativa	2019	104	NA
V13-2		Africa	Burkina Faso	Boucle du Mouhoun	Di	O. sativa	2019	39	NA
V13-3		Africa	Burkina Faso	Boucle du Mouhoun	Di	O. sativa	2019	62	NA
V13-4		Africa	Burkina Faso	Boucle du Mouhoun	Di	O. sativa	2019	104	NA
V13-5		Africa	Burkina Faso	Boucle du Mouhoun	Di	O. sativa	2019	169	6
V13-6		Africa	Burkina Faso	Boucle du Mouhoun	Di	O. sativa	2019	104	NA
V13-7		Africa	Burkina Faso	Boucle du Mouhoun	Di	O. sativa	2019	149	6
Bur1	CIX612	Africa	Burundi	Bubanza	Musenyi	NA	2013	36	2	EA-A	SC1
Bur2*	CIX614	Africa	Burundi	Bubanza	Gihanga	NA	2013	35	2	EA-A	SC1
Bur6	CIX616	Africa	Burundi	Cibitoke	Rugombo	NA	2013	38	2
Bur7	CIX618	Africa	Burundi	Cibitoke	Rugombo	NA	2013	38	2
GXO1	CIX2418	Asia	China	NA	NA	O. sativa	2005	179	NA	EA-A	SC1
GXO7	CIX2419	Asia	China	NA	NA	O. sativa	2008	48	NA
Xoc010*		Africa	Kenya	NA	NA	O. sativa	2016	34	2	EA-A	SC1
241-SCRID-1*	CIX52	Africa	Madagascar	NA	Ivory	NA	2013	108	21	EA-A	SC3
CAAWA-1a*	CIX46	Africa	Madagascar	NA	NA	NA	2013	63	8	EA-A	SC2
MD-IVORY-1-B	CIX43	Africa	Madagascar	NA	Ivory	NA	2013	113	8	EA-A	SC2
MD-IVORY-1-C	CIX44	Africa	Madagascar	NA	Ivory	NA	2013	113	8	EA-A	SC2
MD-IVORY-1-D	CIX45	Africa	Madagascar	NA	NA	NA	2013	113	8
MD-P13-1-7-B*	CIX41	Africa	Madagascar	NA	NA	NA	2013	107	21	EA-A	SC3
MH1a		Africa	Madagascar	Analamanga	Tananarive	weeds	2019	114	8
MH1b		Africa	Madagascar	Analamanga	Tananarive	weeds	2019	115	8
MH2a		Africa	Madagascar	NA	Ivory	NA	2019	112	NA
MH2b		Africa	Madagascar	NA	Ivory	NA	2019	112	NA
MH7.1		Africa	Madagascar	Analamanga	Tananarive	O. sativa	2019	126	NA
MH7.2		Africa	Madagascar	Analamanga	Tananarive	O. sativa	2019	126	NA
PSMORO-1*		Africa	Madagascar	NA	NA	NA	2013	107	21	EA-A	SC3
CFBP 2286 (LMG797)	CIX2811	Asia	Malaysia	NA	NA	O. sativa	1964	47	NA	As	SC2
CFBP 2287	CIX2813	Asia	Malaysia	NA	NA	O. sativa	1973	145	NA
Malax 2286		Asia	Malaysia	NA	NA	NA	NA	47	NA
MAI30	CIX2740	Africa	Mali	Segou	Macina	O. sativa	2009	16	NA
MAI31	CIX2741	Africa	Mali	Segou	Macina	O. sativa	2009	16	NA
MAI32	CIX2742	Africa	Mali	Segou	Macina	O. sativa	2009	18	NA
MAI33	CIX2743	Africa	Mali	Segou	Macina	O. sativa	2009	16	NA
MAI34	CIX2744	Africa	Mali	Segou	Macina	O. sativa	2009	53	NA
MAI36	CIX2746	Africa	Mali	Segou	Ndebougou	O. barthii	2009	24	NA
MAI40	CIX2750	Africa	Mali	Sikasso	Selingue	O. sativa	2009	94	NA
MAI43	CIX2753	Africa	Mali	Sikasso	Selingue	O. sativa	2009	27	3
MAI46	CIX2756	Africa	Mali	Koulikoro	Baguineda	O. sativa	2010	142	NA
MAI47	CIX2757	Africa	Mali	Koulikoro	Baguineda	O. sativa	2010	142	NA
MAI48	CIX55	Africa	Mali	Koulikoro	Baguineda	O. sativa	2012	66	1
MAI50	CIX58	Africa	Mali	NA	NA	O. sativa	2012	66	1
MAI57	CIX65	Africa	Mali	NA	NA	O. sativa	2013	170	NA
MAI59		Africa	Mali	Segou	Diabali	O. sativa	2010	157	NA
MAI60		Africa	Mali	Segou	Diabali	O. sativa	2010	66	1
MAI61		Africa	Mali	Segou	Macina	O. sativa	2010	20	3
MAI63		Africa	Mali	Segou	Diaye Coura	O. sativa	2010	66	1
MAI66		Africa	Mali	Segou	Sirakoro	O. sativa	2010	65	1
MAI67		Africa	Mali	Segou	Niono	O. sativa	2010	66	1
MAI76		Africa	Mali	Sikasso	Selingue	O. sativa	2012	157	NA
MAI77		Africa	Mali	Sikasso	Selingue	O. sativa	2012	26	3
MAI79		Africa	Mali	Sikasso	Selingue	O. sativa	2012	57	4
MAI80		Africa	Mali	Sikasso	Selingue	O. sativa	2012	20	3
MAI82		Africa	Mali	Sikasso	Selingue	O. sativa	2012	20	3
MAI84		Africa	Mali	Sikasso	Selingue	O. sativa	2012	59	4
MAI87		Africa	Mali	Sikasso	Selingue	O. sativa	2012	111	NA
MAI89		Africa	Mali	Sikasso	Selingue	O. sativa	2012	49	NA
MAI1	CIX4097	Africa	Mali	Segou	Niono	O. sativa	2003	160	10
MAI3	CIX2713	Africa	Mali	Segou	Niono	O. sativa	2004	87	NA
MAI4	CIX2714	Africa	Mali	Segou	Niono	O. sativa	2004	157	NA
MAI5	CIX2715	Africa	Mali	Segou	Niono	O. sativa	2004	161	10
MAI6	CIX2716	Africa	Mali	Segou	Niono	O. sativa	2004	160	10
MAI8	CIX4119	Africa	Mali	Segou	Niono	O. sativa	2004	157	NA
MAI10	CIX2720	Africa	Mali	Segou	Niono	O. sativa	2004	157	NA	WA	SC1
MAI11	CIX2721	Africa	Mali	Segou	Niono	O. sativa	2004	157	NA
MAI12	CIX2722	Africa	Mali	Segou	Niono	O. sativa	2004	160	10
MAI13	CIX2723	Africa	Mali	Segou	Niono	O. sativa	2004	160	10
MAI16	CIX2726	Africa	Mali	Segou	Molodo	O. sativa	2009	150	NA
MAI17	CIX2727	Africa	Mali	Segou	Kogoni	O. sativa	2009	161	10
MAI18	CIX2728	Africa	Mali	Segou	Kogoni	O. longistaminata	2009	162	NA
MAI19	CIX2729	Africa	Mali	Segou	Kogoni	O. longistaminata	2009	162	NA
MAI20	CIX2730	Africa	Mali	Segou	Kogoni	O. longistaminata	2009	30	NA
MAI21	CIX2731	Africa	Mali	Segou	Kogoni	O. longistaminata	2009	161	10
MAI22	CIX2732	Africa	Mali	Segou	Kogoni	O. barthii	2009	30	NA
MAI24	CIX2734	Africa	Mali	Segou	Kogoni	O. barthii	2009	133	12
MAI26	CIX2736	Africa	Mali	Segou	Macina	O. sativa	2009	53	NA
MAI27	CIX2737	Africa	Mali	Segou	Macina	O. sativa	2009	53	NA
MAI28	CIX2738	Africa	Mali	Segou	Macina	O. sativa	2009	53	NA
MAI29	CIX2739	Africa	Mali	Segou	Macina	O. sativa	2009	53	NA
MAI109		Africa	Mali	Koulikoro	Baguineda	O. sativa	2012	66	1
MAI113		Africa	Mali	Koulikoro	Baguineda	O. barthii	2012	66	1
MAI114		Africa	Mali	Koulikoro	Baguineda	O. barthii	2012	66	1
MAI116		Africa	Mali	Koulikoro	Baguineda	O. sativa	2012	65	1
MAI118		Africa	Mali	Segou	Macina	O. longistaminata	2013	20	3
MAI119		Africa	Mali	Segou	Macina	O. longistaminata	2013	22	NA
MAI121		Africa	Mali	Segou	Bewani	O. barthii	2013	134	12
MAI122		Africa	Mali	Segou	Bewani	O. barthii	2013	135	12
MAI124		Africa	Mali	Segou	Kala	O. sativa	2013	17	NA
MAI140		Africa	Mali	Segou	Kogoni	O. barthii	2009	57	4
MAI23*	CIX2733	Africa	Mali	Segou	Kogoni	O. barthii	2009	161	10	WA	SC1
MAI25*	CIX2735	Africa	Mali	Segou	Kogoni	O. longistaminata	2009	158	10	WA	SC1
MAI35*	CIX2745	Africa	Mali	Segou	Macina	O. sativa	2009	53	NA	WA	SC1
MAI400		Africa	Mali	Koulikoro	Baguineda	O. sativa	2014	58	11
MAI401		Africa	Mali	Koulikoro	Baguineda	O. sativa	2014	29	NA
MAI402		Africa	Mali	Koulikoro	Baguineda	O. sativa	2014	74	NA
MAI403		Africa	Mali	Koulikoro	Baguineda	O. sativa	2014	74	NA
MAI404		Africa	Mali	Koulikoro	Baguineda	O. sativa	2014	131	5
MAI405		Africa	Mali	Koulikoro	Baguineda	O. sativa	2014	68	1
MAI406		Africa	Mali	Koulikoro	Baguineda	O. sativa	2014	85	NA
MAI407		Africa	Mali	Koulikoro	Baguineda	O. sativa	2014	129	5
MAI408		Africa	Mali	Koulikoro	Baguineda	O. sativa	2014	56	4
MAI409		Africa	Mali	Koulikoro	Baguineda	O. sativa	2014	130	5
MAI410		Africa	Mali	Koulikoro	Baguineda	O. sativa	2014	91	NA
MAI411		Africa	Mali	Koulikoro	Baguineda	O. sativa	2014	91	NA
MAI412		Africa	Mali	Koulikoro	Baguineda	O. sativa	2014	91	NA
MAI413		Africa	Mali	Koulikoro	Baguineda	O. sativa	2014	93	1
MAI415		Africa	Mali	Koulikoro	Baguineda	O. sativa	2014	85	NA
MAI416		Africa	Mali	Kayes	Kita	O. sativa	2014	122	NA
MAI417		Africa	Mali	Sikasso	Selingue	O. sativa	2014	27	3
MAI418		Africa	Mali	Sikasso	Selingue	O. sativa	2014	55	4
MAI419		Africa	Mali	Sikasso	Selingue	O. longistaminata	2014	27	3
MAI42*	CIX2752	Africa	Mali	Sikasso	Selingue	O. sativa	2009	25	3	WA	SC1
MAI420		Africa	Mali	Sikasso	Selingue	O. sativa	2014	60	11
MAI421		Africa	Mali	Sikasso	Selingue	O. sativa	2014	61	11
MAI422		Africa	Mali	Sikasso	Selingue	O. sativa	2014	27	3
MAI424		Africa	Mali	Sikasso	Selingue	O. sativa	2014	54	4
MAI428		Africa	Mali	Sikasso	Selingue	O. sativa	2014	132	5
MAI429		Africa	Mali	Sikasso	Selingue	O. longistaminata	2014	20	3
MAI431		Africa	Mali	Sikasso	Selingue	O. sativa	2014	56	4
MAI432		Africa	Mali	Koulikoro	Baguineda	O. sativa	2014	91	NA
MAI433		Africa	Mali	Koulikoro	Baguineda	O. sativa	2014	29	NA
MAI434		Africa	Mali	Koulikoro	Baguineda	O. sativa	2014	85	NA
MAI435		Africa	Mali	Koulikoro	Baguineda	O. sativa	2014	50	NA
MAI437		Africa	Mali	Segou	Tourela	O. sativa	2014	148	NA
MAI438		Africa	Mali	Segou	Tourela	O. sativa	2014	148	NA
MAI440		Africa	Mali	Koulikoro	Niamina	O. sativa	2015	15	NA
MAI441		Africa	Mali	Koulikoro	Niamina	O. sativa	2015	176	6
MAI443		Africa	Mali	Koulikoro	Niamina	O. sativa	2015	159	NA
MAI444		Africa	Mali	Koulikoro	Niamina	O. sativa	2015	159	NA
MAI445		Africa	Mali	Koulikoro	Niamina	O. sativa	2015	159	NA
MAI446		Africa	Mali	Koulikoro	Niamina	O. sativa	2015	159	NA
MAI447		Africa	Mali	Koulikoro	Niamina	O. sativa	2015	159	NA
MAI448		Africa	Mali	Segou	Macina	O. sativa	2015	159	NA
MAI449		Africa	Mali	Segou	Macina	O. sativa	2015	159	NA
MAI450		Africa	Mali	Segou	Macina	O. sativa	2015	159	NA
MAI459		Africa	Mali	Sikasso	Selingue	O. sativa	2016	67	1
MAI460		Africa	Mali	Sikasso	ManiKoura	O. sativa	2017	137	5
MAI461		Africa	Mali	Sikasso	ManiKoura	O. sativa	2017	137	5
MAI462		Africa	Mali	Sikasso	ManiKoura	O. sativa	2017	137	5
MAI464		Africa	Mali	Koulikoro	Baguineda	O. longistaminata	2020	167	20
MAI466		Africa	Mali	Koulikoro	Baguineda	O. longistaminata	2020	166	20
MAI468		Africa	Mali	Koulikoro	Baguineda	O. longistaminata	2020	166	20
MAI469		Africa	Mali	Koulikoro	Baguineda	O. longistaminata	2020	90	1
MAI470		Africa	Mali	Koulikoro	Baguineda	O. longistaminata	2020	52	NA
MAI471		Africa	Mali	Koulikoro	Baguineda	O. sativa	2020	29	NA
MAI472		Africa	Mali	Koulikoro	Baguineda	O. sativa	2020	88	1
MAI473		Africa	Mali	Koulikoro	Baguineda	O. sativa	2020	52	NA
MAI474		Africa	Mali	Koulikoro	Baguineda	O. sativa	2020	89	1
MAI475		Africa	Mali	Koulikoro	Baguineda	O. sativa	2020	90	1
MAI476		Africa	Mali	Koulikoro	Baguineda	O. sativa	2020	89	1
MAI477		Africa	Mali	Koulikoro	Baguineda	O. sativa	2020	89	1
MAI480		Africa	Mali	Koulikoro	Baguineda	O. sativa	2020	174	NA
MAI481		Africa	Mali	Koulikoro	Baguineda	NA	2020	89	1
MAI482		Africa	Mali	Koulikoro	Baguineda	NA	2020	89	1
MAI483		Africa	Mali	Koulikoro	Baguineda	NA	2020	89	1
MAI484		Africa	Mali	Koulikoro	Baguineda	O. longistaminata	2020	52	NA
MAI485		Africa	Mali	Sikasso	Selingue	O. longistaminata	2020	21	3
MAI7*	CIX2717	Africa	Mali	Segou	Niono	O. sativa	2004	15	NA	WA	SC1
Selingue 12	CIX678	Africa	Mali	Sikasso	Selingue	O. sativa	2013	11	17
Selingue 15	CIX656	Africa	Mali	Sikasso	Selingue	O. sativa	2013	57	4
Selingue 3	CIX666	Africa	Mali	Sikasso	Selingue	O. sativa	2013	11	17
Selingue 50	CIX660	Africa	Mali	Sikasso	Selingue	O. sativa	2013	10	17	WA	SC2
Selingue 51*	CIX670	Africa	Mali	Sikasso	Selingue	O. sativa	2013	11	17	WA	SC2
Selingue 67	CIX658	Africa	Mali	Sikasso	Selingue	O. sativa	2013	73	1
BLS101	CIX329	Asia	Philippines	Vallée de Cagayan	Solana	O. sativa	1982	177	NA
BLS105	CIX331	Asia	Philippines	Calabarzon	Laguna	O. sativa	1982	3	NA
BLS107	CIX332	Asia	Philippines	Bicol	Polangui	O. sativa	1982	1	NA
BLS112	CIX333	Asia	Philippines	Davao	Davao	O. sativa	1983	45	NA
BLS159	CIX335	Asia	Philippines	Calabarzon	Laguna	O. sativa	1983	7	NA
BLS176	CIX336	Asia	Philippines	Soccsksargen	Cotobato	O. sativa	1983	151	NA
BLS256	CIX2822	Asia	Philippines	NA	NA	NA	1984	7	NA	As	SC2
BLS279	CIX2456	Asia	Philippines	Calabarzon	Laguna	O. sativa	1984	182	NA	As	SC1
BLS285	CIX338	Asia	Philippines	Calabarzon	Laguna	O. sativa	1984	5	NA
BLS289	CIX339	Asia	Philippines	Bicol	Camarines Norte	O. sativa	1984	82	NA
BLS292	CIX340	Asia	Philippines	Visayas occidentales	Palo	O. sativa	1984	143	NA
BLS295	CIX341	Asia	Philippines	Soccsksargen	Cotobato	O. sativa	1984	183	NA
BLS303	CIX79	Asia	Philippines	NA	NA	NA	NA	4	NA
BLS305	CIX342	Asia	Philippines	Visayas occidentales	San Dionisio	O. sativa	1985	4	NA
BLS354	CIX344	Asia	Philippines	Vallée de Cagayan	Cabatuan	O. sativa	1983	83	NA
BLS368	CIX345	Asia	Philippines	Luçon centrale	La Paz	O. sativa	1989	153	NA
BLS377	CIX346	Asia	Philippines	Luçon centrale	Guimba	O. sativa	1989	123	NA
BLS404	CIX347	Asia	Philippines	Luçon centrale	La Paz	O. sativa	1990	163	NA
BLS415	CIX348	Asia	Philippines	Luçon centrale	La Paz	O. sativa	1990	41	NA
BLS417	CIX349	Asia	Philippines	Luçon centrale	La Paz	O. sativa	1990	42	NA
BLS419	CIX351	Asia	Philippines	Luçon centrale	La Paz	O. sativa	1990	119	NA
BLS420	CIX352	Asia	Philippines	Luçon centrale	La Paz	O. sativa	1990	172	NA
BLS423	CIX353	Asia	Philippines	Luçon centrale	La Paz	O. sativa	1990	152	NA
BLS500	CIX354	Asia	Philippines	Calabarzon	Los Baños	O. sativa	2009	171	NA
BLS501	CIX355	Asia	Philippines	Calabarzon	Los Baños	O. sativa	2009	144	NA
BLS503	CIX357	Asia	Philippines	Calabarzon	Los Baños	O. sativa	2009	178	NA
BLS504	CIX358	Asia	Philippines	Calabarzon	Los Baños	O. sativa	2009	8	NA
BLS506	CIX360	Asia	Philippines	Calabarzon	Los Baños	O. sativa	2009	40	NA
BLS508	CIX362	Asia	Philippines	Calabarzon	Los Baños	O. sativa	2009	178	NA
BLS509	CIX363	Asia	Philippines	Calabarzon	Los Baños	O. sativa	2009	178	NA
BLS510	CIX364	Asia	Philippines	Calabarzon	Los Baños	O. sativa	2009	8	NA
BLS53	CIX322	Asia	Philippines	Bicol	Polangui	O. sativa	1981	2	NA
BLS533	CIX365	Asia	Philippines	Calabarzon	Laguna	O. sativa	1985	70	25
BLS54	CIX323	Asia	Philippines	Vallée de Cagayan	Solana	O. sativa	1981	173	NA
BLS55	CIX324	Asia	Philippines	Calabarzon	Laguna	O. sativa	1981	6	NA
BLS58	CIX325	Asia	Philippines	Calabarzon	Laguna	O. sativa	1981	2	NA
BLS599	CIX366	Asia	Philippines	Negros Island Region	Bacolod	O. sativa	1982	121	NA
BLS66	CIX326	Asia	Philippines	Visayas occidentales	Lloílo	O. sativa	1981	46	NA
BLS94	CIX327	Asia	Philippines	Calabarzon	Laguna	O. sativa	1982	71	NA
BLS98	CIX328	Asia	Philippines	Luçon centrale	Nueva Ecija	O. sativa	1982	69	25
S13-3-4	CIX2273	Africa	Senegal	Saint-Louis	Podor	O. sativa	2015	97	14
S18-1-1	CIX2275	Africa	Senegal	Saint-Louis	Dagana	O. sativa	2015	76	13
S18-1-11	CIX2285	Africa	Senegal	Saint-Louis	Dagana	O. sativa	2015	76	13
S18-1-12	CIX2286	Africa	Senegal	Saint-Louis	Dagana	O. sativa	2015	76	13
S18-1-13	CIX2287	Africa	Senegal	Saint-Louis	Dagana	O. sativa	2015	76	13
S18-1-2	CIX2276	Africa	Senegal	Saint-Louis	Dagana	O. sativa	2015	76	13
S18-1-20	CIX2288	Africa	Senegal	Saint-Louis	Dagana	O. sativa	2015	76	13
S18-1-3	CIX2277	Africa	Senegal	Saint-Louis	Dagana	O. sativa	2015	76	13
S18-1-4	CIX2278	Africa	Senegal	Saint-Louis	Dagana	O. sativa	2015	96	14
S18-1-6	CIX2280	Africa	Senegal	Saint-Louis	Dagana	O. sativa	2015	76	13
S18-1-7	CIX2281	Africa	Senegal	Saint-Louis	Dagana	O. sativa	2015	76	13
S18-1-8	CIX2282	Africa	Senegal	Saint-Louis	Dagana	O. sativa	2015	76	13
S18-1-9	CIX2283	Africa	Senegal	Saint-Louis	Dagana	O. sativa	2015	96	14
S18-2-2	CIX2290	Africa	Senegal	Saint-Louis	Dagana	O. sativa	2015	97	14
S18-2-20	CIX2294	Africa	Senegal	Saint-Louis	Dagana	O. sativa	2015	76	13
S18-2-4	CIX2292	Africa	Senegal	Saint-Louis	Dagana	O. sativa	2015	96	14
S18-2-5	CIX2293	Africa	Senegal	Saint-Louis	Dagana	O. sativa	2015	97	14
S18-3-1	CIX2295	Africa	Senegal	Saint-Louis	Dagana	O. sativa	2015	76	13
S18-3-10	CIX2304	Africa	Senegal	Saint-Louis	Dagana	O. sativa	2015	76	13
S18-3-2	CIX2296	Africa	Senegal	Saint-Louis	Dagana	O. sativa	2015	76	13
S18-3-3	CIX2297	Africa	Senegal	Saint-Louis	Dagana	O. sativa	2015	76	13
S18-3-4	CIX2298	Africa	Senegal	Saint-Louis	Dagana	O. sativa	2015	76	13
S18-3-5	CIX2299	Africa	Senegal	Saint-Louis	Dagana	O. sativa	2015	76	13
S18-3-6	CIX2300	Africa	Senegal	Saint-Louis	Dagana	O. sativa	2015	76	13
S18-3-7	CIX2301	Africa	Senegal	Saint-Louis	Dagana	O. sativa	2015	76	13
S18-3-8	CIX2302	Africa	Senegal	Saint-Louis	Dagana	O. sativa	2015	76	13
S18-3-9	CIX2303	Africa	Senegal	Saint-Louis	Dagana	O. sativa	2015	76	13
S18-4-1	CIX2305	Africa	Senegal	Saint-Louis	Dagana	O. sativa	2015	97	14
S18-4-2	CIX2306	Africa	Senegal	Saint-Louis	Dagana	O. sativa	2015	97	14
S23-1-1	CIX2308	Africa	Senegal	Saint-Louis	Dagana	O. sativa	2015	97	14
S23-1-10*	CIX2317	Africa	Senegal	Saint-Louis	Dagana	O. sativa	2015	97	14	WA	SC2
S23-1-11	CIX2318	Africa	Senegal	Saint-Louis	Dagana	O. sativa	2015	97	14
S23-1-12	CIX2319	Africa	Senegal	Saint-Louis	Dagana	O. sativa	2015	97	14
S23-1-2	CIX2309	Africa	Senegal	Saint-Louis	Dagana	O. sativa	2015	97	14
S23-1-3	CIX2310	Africa	Senegal	Saint-Louis	Dagana	O. sativa	2015	97	14
S23-1-4	CIX2311	Africa	Senegal	Saint-Louis	Dagana	O. sativa	2015	97	14
S23-1-5	CIX2312	Africa	Senegal	Saint-Louis	Dagana	O. sativa	2015	97	14
S23-1-7	CIX2314	Africa	Senegal	Saint-Louis	Dagana	O. sativa	2015	97	14
S23-1-8	CIX2315	Africa	Senegal	Saint-Louis	Dagana	O. sativa	2015	97	14
S23-1-9	CIX2316	Africa	Senegal	Saint-Louis	Dagana	O. sativa	2015	97	14
S25-2-5	CIX2321	Africa	Senegal	Louga	NA	O. sativa	2015	77	13
S26-2-6	CIX2323	Africa	Senegal	Kolda	Anambe	O. glaberrima	2015	14	NA
S26-3-2	CIX2325	Africa	Senegal	Kolda	Anambe	O. glaberrima	2015	97	14
S52-1-1	CIX2334	Africa	Senegal	Saint-Louis	Podor	O. sativa	2014	81	NA
S52-1-10	CIX2343	Africa	Senegal	Saint-Louis	Podor	O. sativa	2015	76	13
S52-1-11	CIX2344	Africa	Senegal	Saint-Louis	Podor	O. sativa	2014	76	13
S52-1-2	CIX2335	Africa	Senegal	Saint-Louis	Podor	O. sativa	2014	76	13
S52-1-3	CIX2336	Africa	Senegal	Saint-Louis	Podor	O. sativa	2014	76	13
S52-1-4	CIX2337	Africa	Senegal	Saint-Louis	Podor	O. sativa	2014	76	13
S52-1-6*	CIX2339	Africa	Senegal	Saint-Louis	Podor	O. sativa	2014	76	13	WA	SC2
S52-1-9	CIX2342	Africa	Senegal	Saint-Louis	Podor	O. sativa	2014	76	13
S52-2-2	CIX2346	Africa	Senegal	Saint-Louis	Podor	O. sativa	2014	80	16
S52-4-1	CIX2349	Africa	Senegal	Saint-Louis	Podor	O. sativa	2014	76	13
S52-4-2	CIX2350	Africa	Senegal	Saint-Louis	Podor	O. sativa	2014	76	13
S52-4-3	CIX2351	Africa	Senegal	Saint-Louis	Podor	O. sativa	2014	76	13
S97-2-1	CIX2979	Africa	Senegal	Ziguinchor	Djibélor	O. barthii	2016	79	19
S97-2-2	CIX2980	Africa	Senegal	Ziguinchor	Djibélor	O. barthii	2016	97	14
TanzP11-2-L	CIX26	Africa	Tanzania	Morogoro	Ifakara	O. sativa	2013	125	NA	EA-A	SC3
Xoc1	CIX1043	Africa	Tanzania	Morogoro	Morogoro	NA	2016	34	2
Xoc2	CIX1044	Africa	Tanzania	Morogoro	Morogoro	NA	2016	32	2
Xoc3	CIX1045	Africa	Tanzania	Morogoro	Morogoro	NA	2016	34	2
Xoc4 (MB-P13-1-1)*	CIX1046	Africa	Tanzania	Morogoro	Morogoro	NA	2016	34	2	EA-A	SC1
Xoc5	CIX1047	Africa	Tanzania	Morogoro	Morogoro	NA	2016	34	2
Xoc7 (MB-P38-1-1)*	CIX1048	Africa	Tanzania	Morogoro	Morogoro	NA	2016	34	2	EA-A	SC1
Xoc8	CIX1049	Africa	Tanzania	Morogoro	Morogoro	NA	2016	34	2
Xoc9	CIX1050	Africa	Tanzania	Morogoro	Morogoro	NA	2016	34	2
Ug1	CIX620	Africa	Uganda	Doho	NA	NA	2013	37	2	EA-A	SC1
Ug14*	CIX624	Africa	Uganda	Iganga Nambale	NA	NA	2013	36	2	EA-A	SC1
Xoc005		Africa	Uganda	NA	NA	O. sativa	2016	33	2
Xoc007*		Africa	Uganda	NA	NA	O. sativa	2016	31	2	EA-A	SC1
VXO01	CIX1672	Asia	Vietnam	Red River Delta	Hanoi	O. sativa	2013	105	15
VXO02	CIX1673	Asia	Vietnam	Red River Delta	Hanoi	O. sativa	2013	105	15
VXO04	CIX1674	Asia	Vietnam	Red River Delta	Hanoi	O. sativa	2013	117	NA
VXO05	CIX1675	Asia	Vietnam	Red River Delta	Hanoi	O. sativa	2013	117	NA
VXO06	CIX1676	Asia	Vietnam	Red River Delta	Hanoi	O. sativa	2013	105	15
VXO07	CIX1677	Asia	Vietnam	Red River Delta	Hanoi	O. sativa	2013	105	15
VXO08	CIX1678	Asia	Vietnam	Red River Delta	Hanoi	O. sativa	2013	43	NA
VXO20	CIX1685	Asia	Vietnam	Red River Delta	Hanoi	O. sativa	2013	116	NA
VXO21	CIX1686	Asia	Vietnam	Red River Delta	Hanoi	O. sativa	2013	117	NA
VXO22	CIX1687	Asia	Vietnam	Red River Delta	Hanoi	O. sativa	2013	106	NA
VXO23	CIX1688	Asia	Vietnam	Red River Delta	Hanoi	O. sativa	2013	117	NA
VXO24	CIX1689	Asia	Vietnam	Red River Delta	Hanoi	O. sativa	2013	117	NA
VXO25	CIX1690	Asia	Vietnam	Red River Delta	Hanoi	O. sativa	2013	117	NA
VXO26	CIX1691	Asia	Vietnam	Red River Delta	Hanoi	O. sativa	2013	117	NA
VXO27	CIX1692	Asia	Vietnam	Red River Delta	Hanoi	O. sativa	2013	117	NA
VXO28	CIX1693	Asia	Vietnam	Red River Delta	Hanoi	O. sativa	2013	117	NA
VXO29	CIX1694	Asia	Vietnam	Red River Delta	Nam Định	O. sativa	2013	105	15
VXO30	CIX1695	Asia	Vietnam	Red River Delta	Nam Định	O. sativa	2013	105	15
VXO32	CIX1696	Asia	Vietnam	Red River Delta	Nam Định	O. sativa	2013	44	NA	As	SC1
VXO33	CIX1697	Asia	Vietnam	Red River Delta	Nam Định	O. sativa	2013	44	NA
VXO34	CIX1698	Asia	Vietnam	Red River Delta	Nam Định	O. sativa	2013	44	NA
VXO35	CIX1699	Asia	Vietnam	Red River Delta	Nam Định	O. sativa	2013	44	NA
VXO36	CIX1700	Asia	Vietnam	Red River Delta	Nam Định	O. sativa	2013	44	NA
VXO38	CIX1702	Asia	Vietnam	Red River Delta	Nam Định	O. sativa	2013	44	NA
VXO39	CIX1703	Asia	Vietnam	Red River Delta	Nam Định	O. sativa	2013	103	15	EA-A	SC2
VXO40	CIX1704	Asia	Vietnam	Red River Delta	Nam Định	O. sativa	2013	105	15
TABLE S1 Metadata of the strains genotyped in this study. The CIX collection number (collection number from UMR PHIM, Montpellier, France) of all the strains and the assembly accession number of the sequenced strains available on NCBI are indicated whenever available.

## Sheet: Table S2
Strain	Rerference	Sequencing method	Bioproject number	Assembly accession number
MD-P1-1B	Hutin et al., 2024	PacBio	PRJNA1092245	GCA_040834045.1
MD-IVORY-1-B	Hutin et al., 2024	PacBio	PRJNA1092245	GCA_045348075.1
Selingue 50	Hutin et al., 2024	PacBio	PRJNA1092245	GCA_040834055.1
YM15	Wan et al., 2021	Illumina	PRJNA248159	GCA_001021915.1
B8-12	Wilkins et al., 2015	PacBio	PRJNA280380	GCA_001042745.1
BXOR1	Wilkins et al., 2015	PacBio	PRJNA280380	GCA_001042795.1
L8	Wilkins et al., 2015	PacBio	PRJNA280380	GCA_001042855.1
RS105	Wilkins et al., 2015	PacBio	PRJNA280380	GCA_001042875.1
Bur1	Hutin et al., 2024	Illumina	PRJNA267236	GCA_035966435.1
Ug1	Hutin et al., 2024	Illumina	PRJNA267241	GCA_035966575.1
Tanz-P11-2L	Hutin et al., 2024	PacBio	PRJNA1092245	GCA_038380135.1
BLS256	Wilkins et al., 2015	PacBio	PRJNA16740	GCA_000168315.3
BAI11 / CFBP7342	Wilkins et al., 2015	PacBio	PRJNA237971	GCA_000940825.1
MD-IVORY-1-C	This study	Illumina	PRJNA257008	GCA_001277055.1
VXO32	This study	Illumina	PRJNA270507	GCA_050054675.1
BAI5 / CFBP7341	Wilkins et al., 2015	PacBio	PRJNA280380	GCA_001042835.1
MAI10 / CFBP7331	Wilkins et al., 2015	PacBio	PRJNA280380	GCA_001042815.1
BLS279	Wilkins et al., 2015	PacBio	PRJNA280380	GCA_001042775.1
LMG797 / CFBP2286	Wilkins et al., 2015	PacBio	PRJNA280380	GCA_001042735.1
BAI15	This study	Solexa GAIIx/HiSEQ	PRJNA374501	GCA_002189395.1
BAI20	Hutin et al., 2024	illumina	PRJNA374504	GCA_002189435.1
BAI21	Hutin et al., 2024	illumina	PRJNA374505	GCA_002189465.1
GXO1	Niu et al., 2015	PacBio	PRJNA556198	GCA_008370835.2
BAI12	This study	PacBio	PRJNA731279	JBNJCP000000000
MAI35	This study	PacBio	PRJNA731279	CP191179
MAI42	This study	PacBio	PRJNA731279	JBNJCM000000000
BAI119	This study	PacBio	PRJNA731279	JBNJCH000000000
MAI7	This study	PacBio	PRJNA731279	JBNJCN000000000
BAI375	This study	PacBio	PRJNA731279	JBNJCG000000000
MAI23	This study	PacBio	PRJNA731279	CP191180
MAI25	This study	PacBio	PRJNA731279	JBNJCE000000000
BAI6	This study	PacBio	PRJNA731279	CP191183
Selingue 51	This study	PacBio	PRJNA731279	JBNJCJ000000000
S52-1-6	This study	PacBio	PRJNA731279	JBNJCK000000000
S23-1-10	This study	PacBio	PRJNA731279	CP191177
Xoc010	This study	PacBio	PRJNA731279	CP191174
Ug14	This study	PacBio	PRJNA731279	CP191176
Xoc007	This study	PacBio	PRJNA731279	JBNJCI000000000
Bur2	This study	PacBio	PRJNA731279	JBNJCO000000000
MB-P38-1-1	This study	PacBio	PRJNA731279	JBNJCC000000000
MB-P13-1-1	This study	PacBio	PRJNA731279	JBNJCD000000000
CAAWA-1a	This study	PacBio	PRJNA731279	JBNJCF000000000
MD-P13-1-7	This study	PacBio	PRJNA731279	CP191178
PSMORO-1	This study	PacBio	PRJNA731279	JBNJCL000000000
241-SCRID-1	This study	PacBio	PRJNA731279	CP191173
BAI7	This study	PacBio	PRJNA731279	CP191182
0-9	Henan University	PacBio	PRJNA587216	GCA_009660205.1
VXO039	This study	Illumina	PRJNA1254927	GCA_050054695.1
TABLE S2 Sequenced strains used in this study

## Sheet: Table S3
Country	Plant ID	Haplotype number	Number of colonies	Strains
Burkina Faso	MMH1	124	2/2	MMH1a & b
	MMH2	98	2/2	MMH2a & b
	MMH3	28	1/2	MMH3a
		127	1/2	MMH3b
	MMH6	75	2/2	MMH6a & b
	MMH10	78	2/2	MMH10a & b
	MMH15	118	2/2	MMH15a & b
	MMH16	118	2/2	MMH16a & b
Mali	#1	166	2023-03-02	MAI166 & 468
		167	2023-03-01	MAI464
	#2	90	2023-03-01	MAI469
		52	2023-03-02	MAI470 & 484
	#3	88	2023-05-01	MAI472
		89	2023-05-02	MAI474 & 476
		90	2023-05-01	MAI475
		52	2023-05-01	MAI473
	#4	89	2023-02-01	MAI477
		174	2023-02-01	MAI480
	#5	89	2023-03-03	MAI481-483
	#6	159	2023-06-05	MAI443-447
		176	2023-06-01	MAI441
Senegal	13-3	97	1/1	S13-3-4
	18-1	76	10/12	S18-1-1, -2, -3, -6, -7, -8, -11, -12, -13, -20
		96	2/12	S18-1-4 & S18-1-9
	18-2	76	1/4	S18-2-20
		96	1/4	S18-2-4
		97	2/4	S18-2-2 & S18-2-5
	18-3	76	10/10	S18-3-1 to 10
	18-4	97	2/2	S18-4-1 & S18-4-2
	23-1	97	11/11	S23-1-1 to 5 & S23-1-7 to 12
	25-2	77	1/1	S25-2-1
	26-2	14	1/1	S26-2-1
	26-3	97	1/1	S26-3-1
	52-1	76	7/8	S52-1-2 to 4 & S52-1-6 & S52-1-10 to 11
		81	1/8	S52-2-1
	52-2	80	1/1	S52-2-2
	52-4	76	3/3	S52-4-1 to 3
	97-2	79	1/2	S97-2-1
		97	1/2	S97-2-2
TABLE S3 Distribution of the number of colonies genotyped per plant in Burkina Faso, Mali and Senegal and of their corresponding haplotype(s).

## Sheet: Table S4
Country/locality	All isolates			Clone-corrected data
	n	rd	P		n	rd	P
Burkina Faso
Total	106	0.141	0.001		49	0.055	0.001
Di	18	0.432	0.001		9	0.321	0.001
Itenga	10	0.573	0.001		4	NA	NA
Karfiguela	31	0.361	0.001		17	0.167	0.001
Niassan	14	0.500	0.001		8	0.213	0.001
Senzon	7	0.703	0.001		4	NA	NA
Vallée du Kou	6	0.757	0.001		3	NA	NA
Mali
Total	134	0.144	0.001		65	0.096	0.001
Baguineda	43	0.251	0.001		22	0.185	0.001
Kogoni	10	0.412	0.001		6	0.202	0.001
Macina	16	0.350	0.001		6	0.033	0.263
Niono	12	0.522	0.001		6	0.330	0.001
Selingue	29	0.285	0.001		21	0.216	0.001
Senegal
Total	57	0.315	0.001		8	0.149	0.007
Dagana field 1	28	0.936	0.001		3	NA	NA
Dagana field 2	11	NA	NA		1	NA	NA
Podor field 2	12	0.798	0.001		3	0.2	0.178
N : number of isolates or haplotypes.
NA : not available, i.e. when n < 5 .
TABLE S4 Linkage disequilibrium analyses at the field, city/village and country scales in West Africa.
